# Supplementary material for: Leveraging transcript quantification for fast computation of alternative splicing profiles
Source: RNA. 2015 Sep;21(9):1521–31. doi: 10.1261/rna.051557.115 (PMC4536314; doi:10.1261/rna.051557.115)
Supplement: Supplemental Material [file supp_051557.115_supp_data_1.xls]

## Sheet: Synthetic data
Event	Ψ
	Ground-truth	Sailfish + SUPPA	RSEM + SUPPA	MATS	MISO
ACAN;SE:chr15:89402648-89403557:89403670-89414613:+	1	1	0.998885	0.907	0.84
ACOX3;SE:chr4:8372721-8375288:8375355-8376705:-	0.917219	0.812295	0.763652	0.754	0.74
ADAT1;A3:chr16:75652596-75654164:75652538-75654164:-	0.935259	0.586202	0.927013	0.942	0.97
AMOTL1;SE:chr11:94501726-94528177:94528326-94532556:+	0.483113	0.422448	0.472039	0.37	0.28
ANKEF1;SE:chr20:10015981-10016227:10016290-10018906:+	0	0	0	0.016	0.02
ANKRD30BL;SE:chr2:132908549-132911105:132911267-132912235:-	0.822061	0.824469	0.833608	0.887	0.94
AP3M1;SE:chr10:75898140-75898564:75898689-75910513:-	0.850998	0.947155	0.913066	0.836	0.89
APOO;A3:chrX:23851729-23858430:23851627-23858430:-	0.269122	0.114919	0.141573	0.185	0.09
ARFGAP3;SE:chr22:43230331-43231368:43231499-43236950:-	0.677815	0.760547	0.745058	0.89	0.95
ARHGEF4;RI:chr2:131802942:131803019-131803611:131804826:+	0.977778	0.981219	0.975233	0.949	0.98
ATG4B;A5:chr2:242610840-242611606:242610820-242611606:+	1	1	0.995037	0.914	0.83
ATG9B;SE:chr7:150715534-150715707:150716461-150718275:-	0.93254	0.844679	0.839297	0.13	0.76
BAI2;SE:chr1:32198744-32200784:32200882-32201181:-	0.974684	1	1	0.9	0.96
BEND5;A3:chr1:49225038-49227009:49224956-49227009:-	0.548673	0.702582	0.719427	0.6	0.47
C15orf32;A5:chr15:93016340-93043588:93016302-93043588:+	0.0768473	0.118019	0.0895147	0.11	0.15
C21orf59;SE:chr21:33976593-33979959:33980026-33982148:-	0.56447	0.451	0.488372	0.227	0.31
CARD16;SE:chr11:104912446-104914210:104914272-104915119:-	0.231105	0.132274	0.167166	0.247	0.25
CCDC178;SE:chr18:30795659-30803070:30803183-30804739:-	1	0.986634	0.945773	0.86	0.9
CD163;A3:chr12:7632592-7633757:7632509-7633757:-	0.062599	0.0639385	0.0644081	0.105	0.26
CD96;SE:chr3:111286494-111296349:111296396-111297874:+	0.0900621	0.218458	0.167802	0.352	0.23
CDH24;SE:chr14:23519152-23521179:23521292-23521682:-	0.0214225	0.00869897	0.0137615	0.039	0.05
CENPU;SE:chr4:185618957-185621974:185622035-185623243:-	0	0	0	0.071	0.11
CEP164;A5:chr11:117279744-117280334:117279720-117280334:+	0.608696	0.533366	0.574127	0.602	0.6
CGA;SE:chr6:87796152-87796235:87796327-87797831:-	0	0	0	0.019	0.02
CLSPN;SE:chr1:36217107-36219346:36219537-36225943:-	0.00234467	0.00443662	0.00845603	0.035	0.02
CMTM7;SE:chr3:32483505-32490946:32491044-32493884:+	0.0320397	0.0312673	0.0346761	0.013	0.02
CNST;A5:chr1:246730091-246754814:246729965-246754814:+	0.000266496	0.000405003	0.00072504	0.011	0.01
CREB1;SE:chr2:208425096-208425843:208425884-208432187:+	0.962848	0.99254	0.976063	0.875	0.9
CSE1L-AS1;SE:chr20:47657147-47659687:47659909-47662397:-	0	0	0	0.102	0.08
CTBP1;SE:chr4:1232125-1235113:1235307-1242704:-	0	0	0	0.021	0.03
CTNNBIP1;SE:chr1:9938047-9943763:9943796-9970153:-	0.953304	0.9766	0.94353	0.787	0.87
CYP2D6;SE:chr22:42524946-42525035:42525187-42525740:-	1	0.949609	1	0.932	0.91
DAAM2;A3:chr6:39866713-39867853:39866713-39867856:+	0.690209	0.603248	0.59334	0.545	0.56
DAB2;SE:chr5:39383373-39388407:39388469-39388901:-	0.752089	0.663378	0.631128	0.224	0.2
DHCR7;A5:chr11:71158780-71159336:71158780-71159359:-	0.986965	0.996709	1	0.859	0.88
DIS3;MX:chr13:73352518-73354984:73355141-73355743:73352518-73355427:73355494-73355743:-	1	1	1	0.102	0.14
DNAJB2;RI:chr2:220149354:220149557-220150709:220151622:+	0.226093	0.203828	0.191816	0.159	0.36
DYRK2;SE:chr12:68042962-68043577:68043725-68050886:+	0.166667	0.0680556	0.0941688	0.167	0.07
DYRK3;SE:chr1:206809125-206810220:206810313-206810995:+	0.954082	0.968833	1	0.963	0.97
EED;RI:chr11:85988960:85989033-85989441:85989785:+	0.958333	1	0.976557	0.6	0.99
ERICH5;SE:chr8:99076955-99101304:99102257-99105449:+	0.577381	0.567058	0.400262	0.563	0.76
FAM127B;RI:chrX:134184963:134185398-134185947:134186221:-	0.991386	0.97852	0.984686	0.862	0.92
FAP;SE:chr2:163080170-163080976:163081050-163081993:-	0.60119	0.33604	0.406997	0.493	0.71
FBXL19;A5:chr16:30939951-30941394:30939949-30941394:+	0.404762	0.398564	0.404317	0.338	0.33
FHIT;A3:chr3:59735305-59737947:59735294-59737947:-	0.798122	0.822787	0.679647	0.529	0.52
FMOD;SE:chr1:203311622-203316420:203317405-203320161:-	1	1	1	0.725	0.89
FSCN2;A3:chr17:79503293-79503576:79503293-79503648:+	0.0186916	0	0	0.125	0.17
GABRB2;SE:chr5:160721435-160753375:160753488-160757890:-	1	1	1	0.96	0.92
GALP;SE:chr19:56688564-56691955:56692003-56693541:+	0.758389	0.673965	0.661412	0.556	0.55
GGCX;SE:chr2:85786198-85787938:85788108-85788509:-	0.95698	0.900164	0.935753	0.953	0.96
GPHN;SE:chr14:67389655-67390911:67391009-67431908:+	0.15	0.163962	0.176339	0.111	0.1
HDAC7;SE:chr12:48189550-48189689:48189799-48189990:-	0.322981	0.21266	0.210477	0.101	0.11
HPS1;A3:chr10:100205170-100206564:100205161-100206564:-	0.620237	0.602348	0.620532	0.29	0.37
HR;SE:chr8:21973941-21974388:21974552-21976463:-	0.874593	0.844622	0.847331	0.951	0.97
IGF2-AS;RI:chr11:2167475:2167757-2168548:2169896:+	1	1	1	0.979	0.99
IGFBP3;A5:chr7:45957038-45960319:45957038-45960337:-	1	1	1	0.8	0.8
ITM2A;SE:chrX:78618636-78618920:78619051-78622602:-	0	0	0	0.053	0.03
KIF20B;A3:chr10:91484915-91486050:91484915-91486170:+	0.979612	0.976907	0.972397	0.967	0.99
KPNA1;SE:chr3:122172848-122176573:122176695-122180071:-	0.0736842	0.0804393	0.0903921	0.119	0.14
KRBA1;A3:chr7:149418081-149418471:149418081-149418474:+	0.944938	0.926215	0.947672	0.943	0.94
LINC00935;SE:chr12:49121342-49129871:49129955-49152992:+	0	0	0	0.064	0.07
LOC100131626;A3:chr11:118252275-118288056:118252222-118288056:-	0.0231348	0.0179206	0.0276922	0.181	0.26
LOC100996249;SE:chr7:112258333-112258875:112259092-112260463:+	0.320755	0.876211	0.676923	0.789	0.92
LOC100996579;SE:chr2:162101406-162101935:162101978-162103386:+	0.356627	0.419766	0.373353	0.448	0.44
LOC100996635;SE:chr1:95975918-95978076:95978178-95979707:+	0.53868	0.429136	0.467605	0.603	0.48
LOC101927100;SE:chr5:114938853-114954836:114954896-114955765:+	0	0	0	0.036	0.05
LOC101927811;SE:chr7:20369136-20369313:20369405-20371273:-	0	0	0	0.042	0.07
LOC101927817;MX:chr16:89497753-89510648:89510799-89519666:89497753-89517252:89517402-89519666:+	0.319196	0.299147	0.349714	0.158	0.14
LOC102659288;SE:chr7:17414679-17488505:17488572-17490619:+	1	1	1	0.885	0.88
MNAT1;SE:chr14:61278845-61285440:61285565-61346432:+	1	1	1	0.636	0.75
MRPS18A;SE:chr6:43639643-43642939:43643008-43643231:-	1	0.877784	1	0.966	0.68
MTX3;SE:chr5:79279617-79281394:79281482-79282773:-	0.52	0.419815	0.471527	0.487	0.27
MTX3;SE:chr5:79286059-79286417:79286486-79286981:-	0.48	0.580185	0.528473	0.129	0.22
MUM1;SE:chr19:1358463-1358587:1358699-1360135:+	0.998176	0.98906	0.930098	0.959	0.86
NOP56;A5:chr20:2636860-2637047:2636680-2637047:+	0	0.0088048	0	0.021	0.09
NUP50;SE:chr22:45564127-45566869:45567058-45567481:+	0.460432	0.513403	0.532085	0.807	0.94
OLAH;SE:chr10:15091764-15098823:15098981-15103723:+	0.937255	0.907754	0.800941	0.863	0.93
ORC6;A5:chr16:46723741-46724903:46723682-46724903:+	0.586455	0.572499	0.458702	0.563	0.66
PDGFC;SE:chr4:157771568-157782581:157782641-157891938:-	0.142857	0.18584	0.143836	0.619	0.63
PGBD1;A3:chr6:28249695-28251533:28249695-28251553:+	1	0.915126	1	0.3	0.44
PGRMC1;SE:chrX:118370654-118374272:118374427-118377114:+	0.05	0.0107936	0.0333611	0.122	0.07
PHF21A;A3:chr11:45991455-45992667:45991452-45992667:-	0.984615	0.989712	0.940492	0.667	0.66
PIGX;SE:chr3:196455007-196455573:196455626-196457863:+	0.999415	1	1	0.985	0.98
PLCXD2;SE:chr3:111432975-111451466:111451550-111564668:+	1	1	1	0.621	0.81
PNLDC1;A3:chr6:160221415-160221705:160221415-160221804:+	0.00893997	0.0245369	0.0271813	0.044	0.05
POP4;SE:chr19:30099616-30101316:30101539-30102769:+	0	0	0	0.038	0.13
PRCP;SE:chr11:82571159-82595865:82595927-82611277:-	0.922747	0.993197	0.940018	0.916	0.84
PRKAA1;SE:chr5:40771965-40775030:40775074-40775512:-	0.511312	0.379865	0.420933	0.212	0.32
RASA4;SE:chr7:102228217-102230606:102230743-102232732:-	0.109883	0.111789	0.104464	0.138	0.19
RBFA;SE:chr18:77798617-77802135:77802219-77804212:+	1	0.999722	1	0.828	0.88
REPS2;A3:chrX:17040394-17043182:17040394-17043185:+	1	0.999873	1	1	1
RHBDD2;SE:chr7:75508578-75510683:75510804-75511147:+	0.708333	0.929363	0.748137	0.857	0.83
RHCG;A3:chr15:90020884-90021068:90020808-90021068:-	1	1	0.998265	0.986	0.98
RNF13;SE:chr3:149531140-149531712:149531813-149563798:+	0.502564	0.588057	0.675355	0.385	0.18
RNF39;RI:chr6:30038043:30038977-30039176:30039468:-	0.173942	0.168963	0.155736	0.107	0.22
RPL11;A3:chr1:24018319-24019099:24018319-24019102:+	0.312169	0.467473	0.412642	0.087	0.12
RPS15A;A5:chr16:18800440-18801566:18800440-18801632:-	0.0958084	0.214973	0.179098	0.195	0.54
RSPH4A;SE:chr6:116949532-116950730:116950865-116951598:+	0.862963	0.880693	0.913219	0.794	0.58
RTCA-AS1;A5:chr1:100730803-100731371:100730803-100731385:-	0.170543	0.0895549	0.0849282	0.108	0.13
SAT1;SE:chrX:23802000-23802411:23802520-23803445:+	1	1	1	0.45	0.83
SCNN1D;SE:chr1:1219470-1220951:1221044-1221306:+	1	0.86176	1	0.75	0.56
SEC16A;A3:chr9:139341467-139341679:139341401-139341679:-	0.993311	1	1	0.97	0.98
SEMA6A;SE:chr5:115803443-115808581:115808631-115808769:-	0	0	0	0.364	0.06
SEPT5;A3:chr22:19709259-19709345:19709259-19709356:+	0	0	0	0.261	0.28
SERPINB4;A3:chr18:61306574-61306868:61306511-61306868:-	0.925703	0.941906	0.942586	0.484	0.65
SFXN4;SE:chr10:120900831-120901765:120901885-120905748:-	0.070615	0.0770378	0.0813414	0.119	0.05
SIVA1;SE:chr14:105219656-105221967:105222161-105222941:+	0.996139	0.850389	1	0.538	0.48
SLC17A9;SE:chr20:61584241-61584563:61584624-61588117:+	0.0120846	0	0.00895037	0.088	0.1
SLC25A36;A3:chr3:140692847-140695102:140692847-140695105:+	0.676218	0.77945	0.729458	0.787	0.78
SLC27A2;SE:chr15:50489906-50494684:50494842-50497436:+	0.522989	0.371822	0.415718	0.758	0.73
SLC36A3;SE:chr5:150668031-150668495:150668617-150672925:-	0.770586	0.856469	0.845286	0.971	0.98
SMAD6;SE:chr15:67008836-67009347:67009478-67073335:+	0	0	0	0.015	0.01
SNAP25;MX:chr20:10265420-10273530:10273647-10277573:10265420-10273809:10273926-10277573:+	0	0.000169559	0	0.12	0.07
SNCB;SE:chr5:176056664-176056810:176056966-176057281:-	0.460526	0.374812	0.41498	0.12	0.4
SNRPD1;A3:chr18:19202762-19203709:19202762-19203832:+	0.991561	0.995957	1	0.9	0.98
SNX2;A5:chr5:122111457-122130961:122110906-122130961:+	0	0	0	0.003	0
SOHLH1;RI:chr9:138585255:138585660-138586233:138586303:-	0.944993	0.954705	0.949187	0.934	0.92
SPATA7;SE:chr14:88857799-88859737:88859832-88862500:+	0.997512	0.969328	1	0.467	0.56
SPATC1L;SE:chr21:47588572-47602538:47603688-47604270:-	0.672544	0.762522	0.629657	0.78	0.96
SREBF2;SE:chr22:42274127-42274663:42274762-42276720:+	0.00421941	0	0	0.076	0.09
TANC1;A5:chr2:160025883-160027035:160025862-160027035:+	0.114007	0.0833897	0.0939597	0.18	0.19
TBC1D21;SE:chr15:74166110-74173740:74173847-74173985:+	0.3125	0.241637	0.248904	0.191	0.23
TBP;SE:chr6:170863551-170865970:170866171-170870879:+	1	1	1	0.928	0.96
TFDP1;A5:chr13:114292211-114294435:114292199-114294435:+	1	0.984681	1	0.847	0.82
TIMM8B;SE:chr11:111956186-111956702:111957034-111957364:-	0.00181653	0.00216432	0.00293386	0.009	0
TM6SF1;SE:chr15:83793528-83795507:83795599-83796110:+	0.961078	1	1	0.951	0.93
TMEM165;SE:chr4:56262563-56269403:56269505-56277781:+	0.993691	0.668096	0.788791	0.529	0.54
TPK1;SE:chr7:144245695-144288516:144288662-144320259:-	1	1	1	0.928	0.97
TREM2;SE:chr6:41126518-41126611:41126804-41127530:-	0.0122449	0.143197	0.107721	0.771	0.75
TSGA10;SE:chr2:99734222-99735014:99735149-99743511:-	0.314021	0.521809	0.376672	0.693	0.72
TTC19;A5:chr17:15903696-15905229:15903559-15905229:+	0.135368	0.123147	0.118722	0.094	0.18
TULP4;SE:chr6:158919844-158922710:158925210-158927610:+	0.957895	0.898577	0.966302	0.182	0.88
TXNDC16;A3:chr14:52986011-53003437:52985996-53003437:-	1	0.999631	1	0.8	0.83
UNC119;RI:chr17:26873725:26874427-26874695:26874867:-	0.14797	0.197887	0.204229	0.045	0.24
VAPA;SE:chr18:9937063-9944921:9945055-9950392:+	0.136826	0.148671	0.122464	0.316	0.41
WASF3;MX:chr13:27246126-27250686:27250861-27255191:27246126-27254172:27254338-27255191:+	1	1	1	0.99	0.99
WDHD1;SE:chr14:55480314-55493429:55493521-55493746:-	0.926966	0.646912	0.943175	0.906	0.91
WDR35;SE:chr2:20160375-20162056:20162088-20166485:-	0.842502	0.75815	0.756271	0.546	0.69
WDR63;SE:chr1:85551713-85555799:85555915-85559141:+	0.250958	0.214496	0.229939	0.271	0.25
XPR1;SE:chr1:180804181-180805658:180805852-180832844:+	0.00198807	0	0	0.318	0.31
YIF1A;SE:chr11:66052437-66052852:66053007-66053172:-	0	0	0.000619223	0.012	0.02
ZNF266;SE:chr19:9544911-9545474:9545535-9545784:-	0.0262009	0.00552929	0.00607903	0.065	0.1
ZNF283;SE:chr19:44331596-44331928:44332092-44332354:+	0.997911	0.999569	0.99894	0.987	0.99
ZNF76;SE:chr6:35260821-35261528:35261692-35262233:+	0.928193	0.864444	0.899408	0.854	0.92
