# Supplementary material for: Leveraging transcript quantification for fast computation of alternative splicing profiles
Source: RNA. 2015 Sep;21(9):1521–31. doi: 10.1261/rna.051557.115 (PMC4536314; doi:10.1261/rna.051557.115)
Supplement: Supplemental Material [file supp_051557.115_supp_data_5.xls]

## Sheet: ESRP1
Event	Ψ
	RT_PCR	Cufflnks + SUPPA	Sailfish + SUPPA	MISO	MATS
CUFF.18814;SE:chr19:7968953-7970693:7970740-7974640:+	0.414	0.101922	0.100306	0.17	0.15
CUFF.16451;SE:chr17:42289374-42289712:42289822-42290187:-	0.17	0.50535	0.581783	0.46	0.352
CUFF.210;SE:chr1:2328659-2330854:2330953-2332296:+	1	0.789251	0.604923	0.92	0.858
CUFF.1290;SE:chr1:44064584-44067742:44067768-44069087:+	0.438	0.498322	0.439064	0.59	0.639
CUFF.18986;SE:chr19:11145808-11150134:11150229-11151983:+	0.081	0.278855	0.255073	0.29	0.283
CUFF.11459;SE:chr14:64920579-64921441:64921593-64924932:+	0.479	0.852023	0.893854	0.88	0.708
CUFF.37340;SE:chr8:41467474-41468255:41468329-41469422:+	0.311	0.45093	0.467431	0.43	0.357
CUFF.33159;SE:chr6:31803228-31804201:31804294-31805013:+	0.216	0.468087	0.538749	0.55	0.58
CUFF.26337;SE:chr22:40796817-40797597:40797679-40798143:+	0.385	0.706843	0.79552	0.69	0.564
CUFF.7111;SE:chr11:67817721-67817954:67818131-67818208:+	0.114	0.395152	0.442526	0.55	0.273
CUFF.37124;SE:chr8:23057430-23058018:23058113-23058200:-	0.673	0.600851	0.659452	0.76	0.45
CUFF.9007;SE:chr12:57992994-57993183:57993221-57994107:+	0.432	0.167082	0.14371	0.33	0.263
CUFF.33569;SE:chr6:42932667-42932813:42932890-42932990:-	0.62	0.604681	0.64577	0.6	0.468
CUFF.18955;SE:chr19:10742627-10742720:10742832-10745432:+	0.752	0.436424	0.460233	0.68	0.468
CUFF.34207;SE:chr6:117862188-117864287:117864374-117865691:+	0.485	0.414987	0.580416	0.38	0.293
CUFF.1362;SE:chr1:46463471-46466631:46466651-46468477:+	0.628	0.366683	0.437184	0.54	0.723
CUFF.30695;SE:chr5:6742710-6743825:6743953-6746327:+	0.436	0.492552	0.499783	0.89	0.837
CUFF.2612;SE:chr1:153614905-153615703:153615840-153617540:+	0.551	0.587811	0.632422	0.59	0.523
CUFF.40691;SE:chrX:67942488-67943468:67943685-67943787:+	0.382	0.280871	0.292659	0.33	0.19
CUFF.18801;SE:chr19:7707934-7708051:7708131-7709500:+	0.797	0.698848	0.67076	0.75	0.627
CUFF.18820;SE:chr19:7992191-7992542:7992652-7992962:-	0.449	0.667714	0.619403	0.71	0.564
CUFF.14637;SE:chr16:66592251-66597025:66597120-66599789:+	0.803	0.795979	0.90483	0.88	0.746
CUFF.35224;SE:chr7:44250723-44251153:44251203-44251846:+	0.082	0.23601	0.287694	0.24	0.237
CUFF.1347;SE:chr1:46033849-46034157:46034356-46034599:+	0.407	0.765513	0.730903	0.91	0.835
CUFF.1746;SE:chr1:79126339-79128389:79128563-79129450:+	0.083	0.398175	0.447975	0.56	0.378
CUFF.35989;SE:chr7:100401212-100402788:100402943-100403123:-	0.673	0.835076	0.827017	0.84	0.724
CUFF.3049;SE:chr1:173684217-173684662:173684793-173685142:+	0.283	0.775651	0.810285	0.87	0.784
CUFF.17722;SE:chr18:12408006-12420324:12420492-12421539:+	0.157	0.322185	0.315974	0.26	0.108
CUFF.32047;SE:chr5:141515382-141517299:141517423-141520128:+	0.708	0.863622	0.847096	0.91	0.807
CUFF.17300;SE:chr17:76117245-76117637:76117792-76118686:-	0.273	0.245692	0.252533	0.24	0.2
CUFF.25684;SE:chr21:48055675-48056351:48056459-48056808:+	0.33	0.222737	0.0856457	0.45	0.319
CUFF.16341;SE:chr17:41102745-41103817:41103911-41105741:-	0.636	0.783225	0.804762	0.84	0.812
CUFF.34109;SE:chr6:109763270-109763413:109763502-109763746:+	0.449	0.403603	0.467346	0.53	0.367
CUFF.3364;SE:chr1:201924680-201926409:201926508-201926639:+	0.296	0.420819	0.41641	0.56	0.321
CUFF.38847;SE:chr9:84226874-84227207:84227308-84228292:-	0.277	0.508248	0.519785	0.69	0.697
CUFF.35405;SE:chr7:65439691-65439906:65440058-65441002:-	0.212	0.2026	0.219106	0.35	0.25
CUFF.20422;SE:chr19:45991775-45991895:45991964-45992106:-	0.63	0.619703	0.527683	0.3	0.257
CUFF.16705;SE:chr17:48551167-48551255:48551365-48551560:+	0.38	0.406195	0.597862	0.38	0.211
CUFF.22388;SE:chr2:85578144-85578803:85578985-85581459:-	0.598	0.476708	0.460264	0.74	0.587
CUFF.8224;SE:chr12:6958362-6958487:6958593-6958729:-	0.647	0.863919	0.927458	0.87	0.771
CUFF.6778;SE:chr11:64055418-64055537:64055686-64055812:+	0.392	0.470058	0.48893	0.61	0.525
CUFF.6481;SE:chr11:46701018-46701198:46701326-46701755:-	0.893	0.847796	0.842158	0.93	0.826
CUFF.41255;SE:chrX:153583440-153585619:153585642-153585802:-	0.4	0.42034	0.400232	0.41	0.527
CUFF.36597;SE:chr7:141438990-141441549:141441592-141441969:+	0.027	0.28416	0.43152	0.27	0.196
CUFF.20568;SE:chr19:48830880-48832609:48832749-48833558:+	0.76	0.849042	0.850106	0.85	0.64
CUFF.15235;SE:chr17:641287-643745:643840-644541:+	0.535	0.657271	0.583374	0.58	0.429
CUFF.27581;SE:chr3:58116635-58117654:58117746-58118535:+	0.086	0.273808	0.312145	0.21	0.142
CUFF.29006;SE:chr4:724899-726189:726287-727461:+	0.245	0.58167	0.684123	0.56	0.553
CUFF.19394;SE:chr19:17286550-17291736:17291849-17294638:+	0.42	0.557243	0.592861	0.79	0.474
CUFF.6971;SE:chr11:66052437-66052852:66053007-66053172:-	0.134	0.145697	0.104533	0.24	0.138
CUFF.18355;SE:chr19:805187-805492:805569-806408:+	0	0.587538	0.628573	0.7	0.625
CUFF.4903;SE:chr10:73578481-73578788:73578868-73579222:-	0.509	0.628269	0.580719	0.56	0.442
CUFF.433;SE:chr1:12042171-12042580:12042647-12049222:+	0.05	0.1931	0.212636	0.29	0.253
CUFF.30730;SE:chr5:10402564-10402645:10402719-10403519:+	0.708	0.639856	0.622608	0.66	0.55
CUFF.16434;SE:chr17:42152138-42152337:42152455-42152678:+	0.256	0.377105	0.384795	0.48	0.278
CUFF.34318;SE:chr6:136582615-136588167:136588313-136589300:-	0.518	0.67831	0.693906	0.74	0.639
CUFF.27456;SE:chr3:52280828-52280990:52281244-52281698:+	0.049	0.347811	0.339844	0.65	0.478
CUFF.7172;SE:chr11:68853398-68853991:68854072-68854580:+	0.715	0.560539	0.559871	0.6	0.423
CUFF.7787;SE:chr11:117252584-117253512:117253658-117257919:+	0.288	0.708353	0.724242	0.63	0.556
CUFF.33228;SE:chr6:33237596-33237776:33237828-33237976:-	0.858	0.579544	0.555679	0.86	0.761
CUFF.38539;SE:chr9:33462811-33463031:33463132-33463245:-	0.464	0.622665	0.640123	0.4	0.397
CUFF.6772;SE:chr11:63991439-63991572:63991682-63991757:-	0.3	0.469263	0.449269	0.54	0.335
CUFF.33164;SE:chr6:31856524-31856746:31856847-31857005:-	0.22	0.325257	0.34038	0.35	0.315
CUFF.15452;SE:chr17:6352727-6353348:6353392-6353682:+	0.605	0.691614	0.795355	0.7	0.598
CUFF.41064;SE:chrX:128947701-128948634:128948771-128957655:-	0.785	0.86114	0.87915	0.92	0.679
CUFF.6010;SE:chr11:3063486-3068983:3069231-3078573:-	0.026	0.44065	0.350922	0.69	0.399
CUFF.18867;SE:chr19:9268070-9268656:9268751-9269502:+	0.601	0.888155	0.91931	0.87	0.812
CUFF.33354;SE:chr6:36103638-36103796:36103825-36104261:+	0.976	0.761464	0.594337	0.7	0.726
CUFF.40273;SE:chrX:23751334-23752458:23752484-23754036:-	0.479	0.176344	0.179201	0.3	0.077
CUFF.40019;SE:chr9:140110469-140110546:140110640-140110724:+	0.633	0.274197	0.456472	0.53	0.667
CUFF.8062;SE:chr11:129992408-129993507:129993674-129996595:+	0.621	0.834689	0.835283	0.79	0.747
CUFF.29414;SE:chr4:38020064-38022212:38022316-38023207:+	0.577	0.742848	0.743542	0.8	0.654
CUFF.5335;SE:chr10:99213420-99213556:99213603-99214471:+	0.824	0.600059	0.66528	0.91	0.858
CUFF.4886;SE:chr10:71899897-71902424:71902609-71903598:-	0.493	0.289053	0.324553	0.3	0.227
CUFF.6558;SE:chr11:57582972-57583387:57583473-57583769:+	0.122	0.5563	0.588156	0.28	0.296
CUFF.7809;SE:chr11:118403922-118404135:118404266-118404572:+	0.293	0.201163	0.216324	0.39	0.307
CUFF.13481;SE:chr16:109125-109247:109347-109417:-	0.668	0.732195	0.750372	0.66	0.522
CUFF.12181;SE:chr15:22999577-23000096:23000243-23002876:+	0.471	0.884246	0.908512	0.87	0.761
CUFF.1308;SE:chr1:44424561-44425921:44426001-44426548:+	1	0.815524	0.843579	0.86	0.859
CUFF.2523;SE:chr1:150938764-150938952:150939105-150939232:-	0.635	0.763225	0.764856	0.64	0.593
CUFF.2789;SE:chr1:156445029-156446286:156446306-156446804:-	0.571	0.765969	0.810545	0.72	0.659
CUFF.7491;SE:chr11:85339732-85342189:85342360-85342731:+	0.305	0.218145	0.653809	0.6	0.356

## Sheet: EV
Event	Ψ
	RT_PCR	Cufflnks + SUPPA	Cufflinks + Sailfish + SUPPA	MISO	MATS
CUFF.5453;SE:chr11:66052437-66052852:66053007-66053172:-	0.426	0.639011	0.617767	0.83	0.63
CUFF.5597;SE:chr11:70266616-70267576:70267686-70269046:+	0.498	0.847627	0.833129	0.86	0.766
CUFF.19306;SE:chr20:62505169-62507169:62507228-62514072:+	0.476	0.815942	0.88686	0.8	0.727
CUFF.23674;SE:chr5:6742710-6743825:6743953-6746327:+	0.301	0.355759	0.344427	0.58	0.467
CUFF.11891;SE:chr17:641287-643745:643840-644541:+	0.682	0.819599	0.797524	0.88	0.79
CUFF.7767;SE:chr12:124810916-124811955:124812179-124815391:-	0.167	0.542493	0.544393	0.77	0.569
CUFF.4318;SE:chr10:104828479-104831531:104831596-104835843:+	0.29	0.258989	0.371706	0.29	0.205
CUFF.14190;SE:chr19:805187-805492:805569-806408:+	0.105	0.692614	0.768832	0.78	0.733
CUFF.12819;SE:chr17:42152138-42152337:42152455-42152678:+	0.506	0.846093	0.881607	0.91	0.826
CUFF.24853;SE:chr5:148619451-148622054:148622101-148624444:+	0	0.424329	0.442063	0.44	0.439
CUFF.31968;SE:chrX:153583440-153585619:153585642-153585802:-	0.794	0.884964	0.734791	0.86	0.933
CUFF.5317;SE:chr11:63991439-63991572:63991682-63991757:-	0.431	0.753419	0.8368	0.86	0.732
CUFF.21073;SE:chr3:52280828-52280990:52281244-52281698:+	0.086	0.634073	0.565728	0.91	0.897
CUFF.7065;SE:chr12:58112965-58113882:58114046-58114189:+	0.047	0.182632	0.183522	0.3	0.18
CUFF.1068;SE:chr1:46463471-46466631:46466651-46468477:+	0.111	0.440021	0.458853	0.22	0.154
CUFF.7636;SE:chr12:120148425-120148854:120148898-120149983:-	0.499	0.532749	0.572858	0.66	0.63
CUFF.20212;SE:chr22:40796817-40797597:40797679-40798143:+	0.244	0.449583	0.539446	0.45	0.331
CUFF.11116;SE:chr16:24946960-24950685:24950918-24953308:-	0.631	0.583227	0.609501	0.85	0.88
CUFF.2285;SE:chr1:161007865-161008341:161008463-161008670:-	0.182	0.212002	0.244296	0.4	0.333
CUFF.21186;SE:chr3:58116635-58117654:58117746-58118535:+	0.33	0.267983	0.244962	0.52	0.411
CUFF.5799;SE:chr11:85339732-85342189:85342360-85342731:+	0.366	0.682233	0.72941	0.82	0.668
CUFF.7516;SE:chr12:110377052-110383065:110383154-110385061:-	0.861	0.631364	0.647817	0.71	0.643
CUFF.9482;SE:chr14:105181193-105181621:105181677-105185132:+	0.759	0.685643	0.724422	0.7	0.644
CUFF.5328;SE:chr11:64055418-64055537:64055686-64055812:+	0.555	0.66261	0.652194	0.77	0.786
CUFF.14461;SE:chr19:7968953-7970693:7970740-7974640:+	0.76	0.650571	0.604056	0.75	0.675
CUFF.6830;SE:chr12:50050973-50052225:50052377-50055749:-	0.218	0.729876	0.729798	0.73	0.44
CUFF.19065;SE:chr20:45839542-45841287:45841370-45848909:-	0.08	0.292247	0.375207	0.35	0.366
CUFF.25680;SE:chr6:31856524-31856746:31856847-31857005:-	0.434	0.41003	0.363575	0.6	0.6
CUFF.26554;SE:chr6:136582615-136588167:136588313-136589300:-	0.514	0.863075	0.902271	0.85	0.763
CUFF.1054;SE:chr1:46033849-46034157:46034356-46034599:+	0.245	0.598532	0.430894	0.77	0.656
CUFF.19673;SE:chr21:48055675-48056351:48056459-48056808:+	0.356	0.637213	0.614323	0.78	0.668
CUFF.4211;SE:chr10:99213420-99213556:99213603-99214471:+	0.563	0.670165	0.761357	0.69	0.569
CUFF.23394;SE:chr4:153784866-153791905:153792000-153793604:+	0.279	0.167044	0.216574	0.28	0.19
CUFF.14559;SE:chr19:10916643-10919245:10919256-10922940:+	0.268	0.529889	0.571923	0.25	0.281
CUFF.7058;SE:chr12:57992994-57993183:57993221-57994107:+	0.701	0.888071	0.888246	0.84	0.785
CUFF.1178;SE:chr1:54354659-54354917:54355136-54355386:-	0.091	0.21322	0.168978	0.62	0.281
CUFF.10206;SE:chr15:69629840-69652305:69652470-69672222:+	0.324	0.669248	0.705399	0.82	0.628
CUFF.28397;SE:chr7:150773919-150774000:150774114-150774188:-	0.625	0.772367	0.75578	0.93	0.883
CUFF.6245;SE:chr11:129992408-129993507:129993674-129996595:+	0.106	0.179712	0.192185	0.19	0.161
CUFF.25673;SE:chr6:31803228-31804201:31804294-31805013:+	0.067	0.281668	0.302296	0.29	0.269
CUFF.20305;SE:chr22:43529492-43533087:43533304-43537168:-	0.177	0.846053	0.932905	0.86	0.57
CUFF.14453;SE:chr19:7707934-7708051:7708131-7709500:+	0.87	0.834567	0.865433	0.91	0.836
CUFF.25816;SE:chr6:36103638-36103796:36103825-36104261:+	0.98	0.848748	0.761575	0.93	0.949
CUFF.6044;SE:chr11:117252584-117253512:117253658-117257919:+	0.181	0.264757	0.163344	0.31	0.2
CUFF.22355;SE:chr4:724899-726189:726287-727461:+	0	0.314955	0.38906	0.28	0.29
CUFF.12832;SE:chr17:42289374-42289712:42289822-42290187:-	0.22	0.613406	0.69161	0.58	0.523
CUFF.21835;SE:chr3:152163328-152164493:152164546-152165409:+	0.118	0.154724	0.141987	0.21	0.188
