# Supplementary material for: Leveraging transcript quantification for fast computation of alternative splicing profiles
Source: RNA. 2015 Sep;21(9):1521–31. doi: 10.1261/rna.051557.115 (PMC4536314; doi:10.1261/rna.051557.115)
Supplement: Supplemental Material [file supp_051557.115_supp_data_4.xls]

## Sheet: ESRP1
Event	Ψ
	RT-PCR	Sailfish+SUPPA	MATS	MISO	RSEM+SUPPA
ENSG00000011021;SE:chr1:11888276-11888515:11888681-11889253:+	0.08	0.431608	0.143	0.37	0.363636
ENSG00000029363;SE:chr6:136582615-136588167:136588313-136589300:-	0.518	0.474726	0.639	0.78	0.676658
ENSG00000042445;SE:chr2:85578144-85578803:85578985-85581459:-	0.598	0.603095	0.585	0.72	0.591403
ENSG00000042753;SE:chr19:47342056-47342722:47342835-47349250:-	0.0094	0.98979	0.988	0.99	0.9882
ENSG00000074621;SE:chr15:65918308-65930466:65930519-65931933:+	0.243	0.202845	0.14	0.21	0.242188
ENSG00000076944;SE:chr19:7707934-7708051:7708131-7709500:+	0.797	0.836826	0.621	0.75	0.82232
ENSG00000076984;SE:chr19:7968953-7970693:7970740-7974640:+	0.414	0.102164	0.15	0.16	0.084837
ENSG00000084234;SE:chr11:129992408-129993507:129993674-129996595:+	0.621	0.723991	0.748	0.79	0.736969
ENSG00000089597;SE:chr11:62400986-62401782:62401847-62402293:-	0.08	0.0909995	0.137	0.16	0.0977498
ENSG00000100294;SE:chr22:43529492-43533087:43533304-43537168:-	0.379	0.959864	0.755	0.92	0.98239
ENSG00000101040;SE:chr20:45839542-45841287:45841370-45848909:-	0.333	0.957191	0.885	0.89	0.916286
ENSG00000101150;SE:chr20:62505169-62507169:62507228-62514072:+	0.625	0.958783	0.912	0.94	0.924964
ENSG00000103145;SE:chr16:3073362-3073475:3073531-3073848:-	0.385	0.197298	0.3	0.36	0.201461
ENSG00000106397;SE:chr7:100855655-100855811:100855936-100856123:-	0.795	0.8918	0.813	0.92	0.919165
ENSG00000108312;SE:chr17:42289374-42289712:42289822-42290187:-	0.17	0.384665	0.347	0.45	0.363636
ENSG00000110719;SE:chr11:67817721-67817954:67818131-67818208:+	0.114	0.182806	0.273	0.43	0.598775
ENSG00000111674;SE:chr12:7030945-7031219:7031327-7031507:+	0.667	0.679496	0.679	0.78	0.712851
ENSG00000112118;SE:chr6:52129584-52130033:52130183-52130873:-	0	0.198375	0.036	0.04	0.156201
ENSG00000116604;SE:chr1:156445029-156446286:156446306-156446804:-	0.571	0.744369	0.659	0.73	0.674892
ENSG00000116791;SE:chr1:75180314-75184893:75185056-75188802:-	0.88	0.797047	0.967	0.97	0.755142
ENSG00000118705;SE:chr20:35865112-35866805:35866852-35869706:+	0	0.0475595	0.036	0.05	0.0311786
ENSG00000123130;SE:chrX:23751334-23752458:23752484-23754036:-	0.479	0.251758	0.077	0.3	0.198032
ENSG00000125744;SE:chr19:45991775-45991895:45991964-45992106:-	0.63	0.813983	0.257	0.38	0.836134
ENSG00000127616;SE:chr19:11145808-11150134:11150229-11151983:+	0.081	0.247624	0.283	0.29	0.244503
ENSG00000129255;SE:chr17:7490095-7490217:7490335-7490479:+	0.411	0.785782	0.287	0.4	0.753813
ENSG00000130703;SE:chr20:60861767-60864263:60864386-60866759:+	1	0.682955	0.986	0.98	0.702259
ENSG00000135506;SE:chr12:58112965-58113882:58114046-58114189:+	0.015	0.0627902	0.026	0.08	0.0710298
ENSG00000136068;SE:chr3:58116635-58117654:58117746-58118535:+	0.086	0.112879	0.142	0.21	0.127075
ENSG00000136810;SE:chr9:113007123-113013100:113013159-113013638:-	1	0.994341	0.998	1	0.997806
ENSG00000139436;SE:chr12:110377052-110383065:110383154-110385061:-	0.444	0.190331	0.189	0.26	0.184178
ENSG00000140750;SE:chr16:24946960-24950685:24950918-24953308:-	0.031	0.0924407	0.088	0.12	0.0944
ENSG00000141349;SE:chr17:42152138-42152337:42152455-42152678:+	0.256	0.251152	0.286	0.45	0.649516
ENSG00000142949;SE:chr1:44064584-44067742:44067768-44069087:+	0.438	0.377144	0.639	0.62	0.455752
ENSG00000148842;SE:chr10:104828479-104831531:104831596-104835843:+	0.34	0.150887	0.079	0.14	0.102564
ENSG00000149582;SE:chr11:118403922-118404135:118404266-118404572:+	0.293	0.438692	0.307	0.38	0.362385
ENSG00000152601;SE:chr3:152163328-152164493:152164546-152165409:+	0.564	0.419189	0.89	0.87	0.605544
ENSG00000156711;SE:chr6:36103638-36103796:36103825-36104261:+	0.976	0.580559	0.726	0.69	0.61342
ENSG00000157916;SE:chr1:2328659-2330854:2330953-2332296:+	1	0.900528	0.858	0.91	0.875129
ENSG00000160679;SE:chr1:153614905-153615703:153615840-153617540:+	0.551	0.484153	0.519	0.56	0.510295
ENSG00000161791;SE:chr12:50050973-50052225:50052377-50055749:-	0.504	0.705068	0.926	0.95	0.869048
ENSG00000164088;SE:chr3:52280828-52280990:52281244-52281698:+	0.049	0.633985	0.489	0.71	0.596376
ENSG00000164144;SE:chr4:153784866-153791905:153792000-153793604:+	0.45	0.823156	0.829	0.88	0.819672
ENSG00000165689;SE:chr9:139302390-139303451:139303519-139304542:-	0.204	0.140353	0.11	0.14	0.0788156
ENSG00000165916;SE:chr11:47445734-47445980:47446042-47446158:-	0.956	0.975859	0.911	0.92	0.956228
ENSG00000166908;SE:chr12:57992994-57993183:57993221-57994107:+	0.432	0.650741	0.263	0.28	0.634379
ENSG00000167695;SE:chr17:641287-643745:643840-644541:+	0.535	0.499434	0.43	0.47	0.468731
ENSG00000168010;SE:chr11:72534006-72535105:72535167-72535779:+	0.517	0.669986	0.731	0.66	0.569038
ENSG00000168884;SE:chr4:2746233-2746424:2746672-2747173:-	0.803	0.971953	0.975	0.99	0.977739
ENSG00000169084;SE:chrX:2209644-2326786:2326854-2343238:-	0.86	0.985329	0.966	0.97	0.967939
ENSG00000169682;SE:chr16:28992936-28993222:28993377-28993677:+	0.361	0.650124	0.246	0.34	0.554842
ENSG00000169919;SE:chr7:65439691-65439906:65440058-65441002:-	0.212	0.144175	0.25	0.33	0.165316
ENSG00000171307;SE:chr10:99213420-99213556:99213603-99214471:+	0.824	0.845975	0.848	0.91	0.827225
ENSG00000173210;SE:chr5:148619451-148622054:148622101-148624444:+	0.087	0.238995	0.135	0.17	0.17377
ENSG00000173264;SE:chr11:64055418-64055537:64055686-64055812:+	0.392	0.670912	0.509	0.6	0.599309
ENSG00000174851;SE:chr11:66052437-66052852:66053007-66053172:-	0.134	0.129829	0.14	0.23	0.168547
ENSG00000184371;SE:chr1:110464616-110465788:110466333-110466682:+	0.113	0.00982557	0.225	0.71	0.0200669
ENSG00000188706;SE:chrX:128947701-128948634:128948771-128957655:-	0.785	0.922186	0.679	0.91	0.898034
ENSG00000196411;SE:chr7:100401212-100402788:100402943-100403123:-	0.673	0.755447	0.724	0.7	0.723917
ENSG00000196498;SE:chr12:124810916-124811955:124812179-124815391:-	0.459	0.681912	0.863	0.94	0.60257
ENSG00000196924;SE:chrX:153583440-153585619:153585642-153585802:-	0.4	0.408273	0.527	0.41	0.422703
ENSG00000198561;SE:chr11:57582972-57583387:57583473-57583769:+	0.122	0.242902	0.302	0.3	0.328179
ENSG00000217555;SE:chr16:66592251-66597025:66597120-66599789:+	0.803	0.583542	0.74	0.84	0.592676
ENSG00000241468;SE:chr7:99055978-99056770:99056886-99057709:-	0.872	0.782262	0.82	0.92	0.76093

## Sheet: EV
Event	Ψ
	RT-PCR	Sailfish+SUPPA	RSEM+SUPPA	MATS	MISO
ENSG00000011021;SE:chr1:11888276-11888515:11888681-11889253:+	0.163	0.916787	0.816038	0.667	0.78
ENSG00000029363;SE:chr6:136582615-136588167:136588313-136589300:-	0.514	0.698524	0.80737	0.763	0.88
ENSG00000042445;SE:chr2:85578144-85578803:85578985-85581459:-	0.916	0.991012	0.996285	0.992	0.99
ENSG00000042753;SE:chr19:47342056-47342722:47342835-47349250:-	0.01	0.97299	0.979737	0.974	0.99
ENSG00000074621;SE:chr15:65918308-65930466:65930519-65931933:+	0.203	0.443964	0.574803	0.764	0.67
ENSG00000076944;SE:chr19:7707934-7708051:7708131-7709500:+	0.87	0.877293	0.898675	0.83	0.9
ENSG00000076984;SE:chr19:7968953-7970693:7970740-7974640:+	0.76	0.565126	0.604022	0.675	0.74
ENSG00000084234;SE:chr11:129992408-129993507:129993674-129996595:+	0.106	0.211403	0.194417	0.163	0.19
ENSG00000089597;SE:chr11:62400986-62401782:62401847-62402293:-	0.16	0.0349971	0.0367965	0.043	0.05
ENSG00000100294;SE:chr22:43529492-43533087:43533304-43537168:-	0.177	0.91673	0.977401	0.57	0.83
ENSG00000101040;SE:chr20:45839542-45841287:45841370-45848909:-	0.08	0.461601	0.447724	0.366	0.35
ENSG00000101150;SE:chr20:62505169-62507169:62507228-62514072:+	0.476	0.794427	0.745474	0.727	0.8
ENSG00000103145;SE:chr16:3073362-3073475:3073531-3073848:-	0.502	0.538445	0.459658	0.609	0.65
ENSG00000106397;SE:chr7:100855655-100855811:100855936-100856123:-	0.922	0.909864	0.983431	0.979	0.99
ENSG00000108312;SE:chr17:42289374-42289712:42289822-42290187:-	0.22	0.571679	0.548081	0.517	0.58
ENSG00000110719;SE:chr11:67817721-67817954:67818131-67818208:+	0.707	0.334408	0.978829	1	0.99
ENSG00000111674;SE:chr12:7030945-7031219:7031327-7031507:+	1	0.801415	0.983898	0.994	0.99
ENSG00000112118;SE:chr6:52129584-52130033:52130183-52130873:-	0	0.186211	0.147682	0.029	0.03
ENSG00000116604;SE:chr1:156445029-156446286:156446306-156446804:-	0.035	0.160626	0.0785973	0	0.04
ENSG00000116791;SE:chr1:75180314-75184893:75185056-75188802:-	0.9	0.962365	1	0.947	0.96
ENSG00000118705;SE:chr20:35865112-35866805:35866852-35869706:+	0	0.0511061	0.0405084	0.056	0.06
ENSG00000123130;SE:chrX:23751334-23752458:23752484-23754036:-	0.721	0.874941	0.84332	0.638	0.9
ENSG00000125744;SE:chr19:45991775-45991895:45991964-45992106:-	0.932	0.989522	0.94233	1	0.98
ENSG00000127616;SE:chr19:11145808-11150134:11150229-11151983:+	0.021	0.0828468	0.0879293	0.097	0.1
ENSG00000129255;SE:chr17:7490095-7490217:7490335-7490479:+	0.896	0.988776	0.993979	0.992	1
ENSG00000130703;SE:chr20:60861767-60864263:60864386-60866759:+	1	0.722344	0.7172	0.97	0.96
ENSG00000135506;SE:chr12:58112965-58113882:58114046-58114189:+	0.047	0.164007	0.192683	0.182	0.3
ENSG00000136068;SE:chr3:58116635-58117654:58117746-58118535:+	0.33	0.244152	0.283762	0.409	0.51
ENSG00000136810;SE:chr9:113007123-113013100:113013159-113013638:-	1	0.99848	0.998036	0.999	1
ENSG00000137210;SE:chr6:10751467-10755375:10755465-10770310:+	0.6	0.951362	1	0.979	0.98
ENSG00000139436;SE:chr12:110377052-110383065:110383154-110385061:-	0.861	0.580905	0.730515	0.643	0.78
ENSG00000140750;SE:chr16:24946960-24950685:24950918-24953308:-	0.631	0.652872	0.782059	0.878	0.85
ENSG00000141349;SE:chr17:42152138-42152337:42152455-42152678:+	0.506	0.367724	0.876239	0.83	0.9
ENSG00000142949;SE:chr1:44064584-44067742:44067768-44069087:+	0.168	0.281628	0.207506	0.011	0.03
ENSG00000148842;SE:chr10:104828479-104831531:104831596-104835843:+	0.29	0.350349	0.384127	0.205	0.31
ENSG00000149582;SE:chr11:118403922-118404135:118404266-118404572:+	0.594	0.785706	0.686789	1	0.8
ENSG00000152601;SE:chr3:152163328-152164493:152164546-152165409:+	0.118	0.144352	0.206196	0.188	0.2
ENSG00000156711;SE:chr6:36103638-36103796:36103825-36104261:+	0.98	0.881168	0.854876	0.949	0.92
ENSG00000157916;SE:chr1:2328659-2330854:2330953-2332296:+	1	0.989609	0.986335	0.984	0.99
ENSG00000160679;SE:chr1:153614905-153615703:153615840-153617540:+	0.926	0.981299	0.980748	0.979	0.98
ENSG00000161791;SE:chr12:50050973-50052225:50052377-50055749:-	0.218	0.514759	0.609879	0.44	0.72
ENSG00000164088;SE:chr3:52280828-52280990:52281244-52281698:+	0.086	0.897428	0.863937	0.897	0.94
ENSG00000164144;SE:chr4:153784866-153791905:153792000-153793604:+	0.279	0.281533	0.215686	0.19	0.28
ENSG00000165689;SE:chr9:139302390-139303451:139303519-139304542:-	0.191	0.348193	0.279877	0.257	0.29
ENSG00000165916;SE:chr11:47445734-47445980:47446042-47446158:-	0.996	0.993427	0.996097	0.998	1
ENSG00000166908;SE:chr12:57992994-57993183:57993221-57994107:+	0.701	0.798355	0.871468	0.785	0.8
ENSG00000167695;SE:chr17:641287-643745:643840-644541:+	0.682	0.837996	0.811024	0.789	0.8
ENSG00000168010;SE:chr11:72534006-72535105:72535167-72535779:+	1	0.550201	0.523404	1	0.83
ENSG00000168884;SE:chr4:2746233-2746424:2746672-2747173:-	0.633	0.923783	0.939791	0.934	0.97
ENSG00000169084;SE:chrX:2209644-2326786:2326854-2343238:-	0.51	0.971636	0.960551	0.945	0.96
ENSG00000169682;SE:chr16:28992936-28993222:28993377-28993677:+	0.752	0.871249	0.737884	0.754	0.84
ENSG00000169919;SE:chr7:65439691-65439906:65440058-65441002:-	0.317	0.541609	0.490428	0.574	0.63
ENSG00000171307;SE:chr10:99213420-99213556:99213603-99214471:+	0.563	0.710718	0.652497	0.56	0.69
ENSG00000173210;SE:chr5:148619451-148622054:148622101-148624444:+	0	0.611319	0.614286	0.439	0.44
ENSG00000173264;SE:chr11:64055418-64055537:64055686-64055812:+	0.555	0.633567	0.692397	0.786	0.77
ENSG00000174851;SE:chr11:66052437-66052852:66053007-66053172:-	0.426	0.56759	0.635144	0.633	0.8
ENSG00000184371;SE:chr1:110464616-110465788:110466333-110466682:+	0.19	0.045425	0.1568	0.862	0.96
ENSG00000188706;SE:chrX:128947701-128948634:128948771-128957655:-	0.926	1	1	1	0.99
ENSG00000196411;SE:chr7:100401212-100402788:100402943-100403123:-	0.953	0.900219	0.91393	0.966	0.94
ENSG00000196498;SE:chr12:124810916-124811955:124812179-124815391:-	0.167	0.649315	0.606927	0.557	0.8
ENSG00000196924;SE:chrX:153583440-153585619:153585642-153585802:-	0.794	0.838153	0.878275	0.933	0.86
ENSG00000198561;SE:chr11:57582972-57583387:57583473-57583769:+	0.007	0.0171849	0.0198547	0	0.02
ENSG00000217555;SE:chr16:66592251-66597025:66597120-66599789:+	0.89	0.858787	0.872333	0.93	0.96
ENSG00000241468;SE:chr7:99055978-99056770:99056886-99057709:-	0.884	0.876024	0.875723	0.895	0.96
