# Supplementary material for: Leveraging transcript quantification for fast computation of alternative splicing profiles
Source: RNA. 2015 Sep;21(9):1521–31. doi: 10.1261/rna.051557.115 (PMC4536314; doi:10.1261/rna.051557.115)
Supplement: Supplemental Material [file supp_051557.115_supp_data_2.xls]

## Sheet: ESRP1
Event	Ψ
	RT_PCR	Sailfish + SUPPA	MATS	MISO	RSEM + SUPPA
ABLIM3;SE:chr5:148619451-148622054:148622101-148624444:+	0.087	0.606713	0.135	0.17	0.367617
ACOT9;SE:chrX:23751334-23752458:23752484-23754036:-	0.479	0.270612	0.077	0.3	0.214903
APH1A;SE:chr1:150239878-150240357:150240527-150241098:-	0.144	0	0.866	0.94	0
APLP2;SE:chr11:129992408-129993507:129993674-129996595:+	0.621	0.793534	0.748	0.79	0.787862
ARFIP1;SE:chr4:153784866-153791905:153792000-153793604:+	0.45	0.809267	0.829	0.87	0.846986
ARHGAP17;SE:chr16:24946960-24950685:24950918-24953308:-	0.031	0.0719202	0.088	0.12	0.0695739
ATP5J2;SE:chr7:99055978-99056770:99056886-99057709:-	0.872	0.876012	0.851	0.9	0.840788
BCLAF1;SE:chr6:136582615-136588167:136588313-136589300:-	0.518	0.819133	0.639	0.74	0.762002
CARS;SE:chr11:3063486-3068983:3069231-3078573:-	0.026	0.24248	0.399	0.69	0.245726
CKLF;SE:chr16:66592251-66597025:66597120-66599789:+	0.803	0.82527	0.74	0.86	0.742052
CNNM2;SE:chr10:104828479-104831531:104831596-104835843:+	0.34	0.174229	0.079	0.14	0.115385
CRYZ;SE:chr1:75180314-75184893:75185056-75188802:-	0.88	0.990143	0.967	0.97	0.979079
CSF1;SE:chr1:110464616-110465788:110466333-110466682:+	0.113	0	0.223	0.71	0.00481541
CTNND1;SE:chr11:57582972-57583387:57583473-57583769:+	0.122	0.24581	0.302	0.28	0.31601
CTTN;SE:chr11:70266616-70267576:70267686-70269046:+	0.197	0.171396	0.154	0.27	0.17448
DNM2;SE:chr19:10916643-10919245:10919256-10922940:+	0.587	0.972911	0.965	0.96	0.965421
EHMT2;SE:chr6:31856524-31856746:31856847-31857005:-	0.22	0.186397	0.315	0.35	0.199973
FAM64A;SE:chr17:6352727-6353348:6353392-6353682:+	0.605	0.68226	0.598	0.62	0.609111
FLNA;SE:chrX:153583440-153585619:153585642-153585802:-	0.4	0.355046	0.527	0.41	0.422612
FLNB;SE:chr3:58116635-58117654:58117746-58118535:+	0.086	0.110649	0.142	0.21	0.129825
FMNL3;SE:chr12:50050973-50052225:50052377-50055749:-	0.504	0.964689	0.926	0.95	0.951644
GANAB;SE:chr11:62400986-62401782:62401847-62402293:-	0.08	0.0787582	0.135	0.16	0.0902764
GIT2;SE:chr12:110377052-110383065:110383154-110385061:-	0.444	0.224045	0.189	0.19	0.214925
GPR137;SE:chr11:64055418-64055537:64055686-64055812:+	0.392	0.630431	0.525	0.61	0.616852
HCFC1R1;SE:chr16:3073362-3073475:3073531-3073848:-	0.385	0.218746	0.301	0.36	0.245658
INF2;SE:chr14:105181193-105181621:105181677-105185132:+	0.92	0.98791	0.987	0.98	0.990775
MAP2K7;SE:chr19:7968953-7970693:7970740-7974640:+	0.414	0.0949393	0.15	0.17	0.105241
MBNL1;SE:chr3:152163328-152164493:152164546-152165409:+	0.564	0.479895	0.89	0.88	0.409408
MCAT;SE:chr22:43529492-43533087:43533304-43537168:-	0.379	0.959957	0.755	0.92	0.899645
MEF2D;SE:chr1:156445029-156446286:156446306-156446804:-	0.571	0.729307	0.659	0.73	0.727611
MPP3;SE:chr17:41893447-41894045:41894065-41895414:-	0.82	0.977069	1	0.97	0.978845
OS9;SE:chr12:58112965-58113882:58114046-58114189:+	0.015	0.061179	0.025	0.08	0.0645207
OSBPL2;SE:chr20:60861767-60864263:60864386-60866759:+	1	0.882818	0.986	0.98	0.854558
PHB;SE:chr17:47490653-47491604:47491695-47492197:-	0.016	0.144685	0.145	0.28	0.129838
PPM1M;SE:chr3:52280828-52280990:52281244-52281698:+	0.049	0.504707	0.478	0.65	0.464997
PRMT2;SE:chr21:48055675-48056351:48056459-48056808:+	0.33	0.40921	0.319	0.46	0.307458
PTBP1;SE:chr19:805187-805492:805569-806408:+	0	0.623672	0.624	0.7	0.586734
PTPRF;SE:chr1:44064584-44067742:44067768-44069087:+	0.438	0.401087	0.639	0.59	0.481754
RPN2;SE:chr20:35865112-35866805:35866852-35869706:+	0	0.0435744	0.036	0.05	0.0350994
S100A4;SE:chr1:153517285-153517946:153517994-153518229:-	0.08	0.011921	0.006	0.01	0.0111406
SDCCAG3;SE:chr9:139302390-139303451:139303519-139304542:-	0.204	0.160057	0.104	0.14	0.128377
SGSM3;SE:chr22:40796817-40797597:40797679-40798143:+	0.385	0.79495	0.564	0.69	0.781562
SLC24A1;SE:chr15:65918308-65930466:65930519-65931933:+	0.243	0.342925	0.14	0.23	0.369427
SMARCA4;SE:chr19:11145808-11150134:11150229-11151983:+	0.081	0.265929	0.283	0.29	0.234874
SPNS1;SE:chr16:28992936-28993222:28993377-28993677:+	0.361	0.197788	0.246	0.33	0.199446
STXBP2;SE:chr19:7707934-7708051:7708131-7709500:+	0.797	0.896357	0.627	0.75	0.835769
TMEM126B;SE:chr11:85339732-85342189:85342360-85342731:+	0.305	0.579911	0.359	0.6	0.503091
TMEM25;SE:chr11:118403922-118404135:118404266-118404572:+	0.293	0.158926	0.307	0.38	0.226307
TNIP2;SE:chr4:2746233-2746424:2746672-2747173:-	0.803	0.971859	0.976	0.99	0.96659
TPD52L2;SE:chr20:62505169-62507169:62507228-62514072:+	0.625	0.958949	0.912	0.94	0.924955
TPT1;SE:chr13:45914319-45914847:45914920-45915177:-	0.967	0.973834	0.911	0.94	0.944828
TSTD1;SE:chr1:161007865-161008341:161008463-161008670:-	0.487	0.485273	0.727	0.72	0.605915
TXN;SE:chr9:113007123-113013100:113013159-113013638:-	1	0.998766	0.998	1	0.991485
UBTF;SE:chr17:42289374-42289712:42289822-42290187:-	0.17	0.362933	0.352	0.46	0.358219
VPS52;SE:chr6:33237596-33237776:33237828-33237976:-	0.858	0.989198	0.761	0.85	0.976411
YIF1A;SE:chr11:66052437-66052852:66053007-66053172:-	0.134	0.162613	0.138	0.31	0.161048
YIPF1;SE:chr1:54354659-54354917:54355136-54355386:-	0.171	0.683467	0.626	0.86	0.635189
ZDHHC16;SE:chr10:99206110-99210114:99210293-99211428:+	0	0.303362	0.22	0.36	0.171337
ZDHHC16;SE:chr10:99213420-99213556:99213603-99214471:+	0.824	0.912759	0.848	0.91	0.842287
ZMYND8;SE:chr20:45839542-45841287:45841370-45848909:-	0.333	0.963936	0.885	0.89	0.926407

## Sheet: EV
Event	Ψ
	RT_PCR	Sailfish + SUPPA	RSEM + SUPPA	MATS	MISO
ABLIM3;SE:chr5:148619451-148622054:148622101-148624444:+	0	0.741396	0.61614	0.439	0.44
ACOT9;SE:chrX:23751334-23752458:23752484-23754036:-	0.721	0.885482	0.861211	0.638	0.9
APH1A;SE:chr1:150239878-150240357:150240527-150241098:-	0.49	0.154393	0.104914	0.845	0.96
APLP2;SE:chr11:129992408-129993507:129993674-129996595:+	0.106	0.198638	0.197111	0.163	0.19
ARFIP1;SE:chr4:153784866-153791905:153792000-153793604:+	0.279	0.294632	0.223223	0.19	0.29
ARHGAP17;SE:chr16:24946960-24950685:24950918-24953308:-	0.631	0.549258	0.633132	0.88	0.86
ATP5J2;SE:chr7:99055978-99056770:99056886-99057709:-	0.884	0.934243	0.90588	0.912	0.95
BCLAF1;SE:chr6:136582615-136588167:136588313-136589300:-	0.514	0.91382	0.85848	0.763	0.85
CARS;SE:chr11:3063486-3068983:3069231-3078573:-	0.007	0.0856506	0.100244	0.093	0.31
CKLF;SE:chr16:66592251-66597025:66597120-66599789:+	0.89	0.942334	0.915406	0.93	0.96
CNNM2;SE:chr10:104828479-104831531:104831596-104835843:+	0.29	0.385052	0.435976	0.205	0.29
CRYZ;SE:chr1:75180314-75184893:75185056-75188802:-	0.9	0.982425	0.98227	0.947	0.97
CSF1;SE:chr1:110464616-110465788:110466333-110466682:+	0.19	0.0036493	0.0503979	0.862	0.96
CTNND1;SE:chr11:57582972-57583387:57583473-57583769:+	0.007	0.0135016	0.0223131	0	0.01
CTTN;SE:chr11:70266616-70267576:70267686-70269046:+	0.498	0.712961	0.791676	0.766	0.86
DNM2;SE:chr19:10916643-10919245:10919256-10922940:+	0.268	0.271013	0.272617	0.281	0.25
EHMT2;SE:chr6:31856524-31856746:31856847-31857005:-	0.434	0.370194	0.423277	0.6	0.6
FAM64A;SE:chr17:6352727-6353348:6353392-6353682:+	0.806	0.973274	0.943755	0.939	0.95
FLNA;SE:chrX:153583440-153585619:153585642-153585802:-	0.794	0.793795	0.880072	0.933	0.86
FLNB;SE:chr3:58116635-58117654:58117746-58118535:+	0.33	0.241828	0.290037	0.411	0.52
FMNL3;SE:chr12:50050973-50052225:50052377-50055749:-	0.218	0.525929	0.543662	0.44	0.73
GANAB;SE:chr11:62400986-62401782:62401847-62402293:-	0.16	0.0338052	0.0358511	0.043	0.05
GIT2;SE:chr12:110377052-110383065:110383154-110385061:-	0.861	0.66213	0.714667	0.643	0.7
GPR137;SE:chr11:64055418-64055537:64055686-64055812:+	0.555	0.640977	0.668679	0.786	0.78
HCFC1R1;SE:chr16:3073362-3073475:3073531-3073848:-	0.502	0.441572	0.514341	0.611	0.65
INF2;SE:chr14:105181193-105181621:105181677-105185132:+	0.759	0.711176	0.698024	0.644	0.67
MAP2K7;SE:chr19:7968953-7970693:7970740-7974640:+	0.76	0.604429	0.624965	0.675	0.75
MBNL1;SE:chr3:152163328-152164493:152164546-152165409:+	0.118	0.232009	0.211511	0.188	0.21
MCAT;SE:chr22:43529492-43533087:43533304-43537168:-	0.177	0.921414	0.838851	0.57	0.83
MEF2D;SE:chr1:156445029-156446286:156446306-156446804:-	0.035	0.441042	0.406722	0	0.05
MPP3;SE:chr17:41893447-41894045:41894065-41895414:-	0	0.0644057	0	0	0.33
OS9;SE:chr12:58112965-58113882:58114046-58114189:+	0.047	0.200411	0.196935	0.18	0.3
OSBPL2;SE:chr20:60861767-60864263:60864386-60866759:+	1	0.922389	0.900217	0.97	0.95
PHB;SE:chr17:47490653-47491604:47491695-47492197:-	0	0.0857181	0.085209	0.076	0.15
PPM1M;SE:chr3:52280828-52280990:52281244-52281698:+	0.086	0.456314	0.52168	0.897	0.9
PRMT2;SE:chr21:48055675-48056351:48056459-48056808:+	0.356	0.699822	0.621075	0.668	0.79
PTBP1;SE:chr19:805187-805492:805569-806408:+	0.105	0.767484	0.700465	0.732	0.78
PTPRF;SE:chr1:44064584-44067742:44067768-44069087:+	0.168	0.016045	0.0231822	0.011	0.02
RPN2;SE:chr20:35865112-35866805:35866852-35869706:+	0	0.0484469	0.0485783	0.056	0.07
S100A4;SE:chr1:153517285-153517946:153517994-153518229:-	0	0.11165	0.0999275	0.101	0.12
SDCCAG3;SE:chr9:139302390-139303451:139303519-139304542:-	0.191	0.376719	0.309921	0.24	0.28
SGSM3;SE:chr22:40796817-40797597:40797679-40798143:+	0.244	0.71731	0.726746	0.331	0.45
SLC24A1;SE:chr15:65918308-65930466:65930519-65931933:+	0.203	0.664041	0.519084	0.764	0.69
SMARCA4;SE:chr19:11145808-11150134:11150229-11151983:+	0.021	0.0924553	0.0868732	0.097	0.1
SPNS1;SE:chr16:28992936-28993222:28993377-28993677:+	0.752	0.830516	0.796875	0.756	0.84
STXBP2;SE:chr19:7707934-7708051:7708131-7709500:+	0.87	0.949945	0.918334	0.836	0.91
TMEM126B;SE:chr11:85339732-85342189:85342360-85342731:+	0.366	0.784464	0.730295	0.68	0.82
TMEM25;SE:chr11:118403922-118404135:118404266-118404572:+	0.594	0.609935	0.654714	1	0.8
TNIP2;SE:chr4:2746233-2746424:2746672-2747173:-	0.633	0.93932	0.931442	0.939	0.97
TPD52L2;SE:chr20:62505169-62507169:62507228-62514072:+	0.476	0.827369	0.747839	0.727	0.8
TPT1;SE:chr13:45914319-45914847:45914920-45915177:-	0.97	0.99405	0.982818	0.976	0.98
TSTD1;SE:chr1:161007865-161008341:161008463-161008670:-	0.182	0.213395	0.291552	0.333	0.38
TXN;SE:chr9:113007123-113013100:113013159-113013638:-	1	0.999595	0.984282	0.999	1
UBTF;SE:chr17:42289374-42289712:42289822-42290187:-	0.22	0.535287	0.517095	0.523	0.58
VPS52;SE:chr6:33237596-33237776:33237828-33237976:-	0.935	0.994424	0.993575	0.971	0.98
YIF1A;SE:chr11:66052437-66052852:66053007-66053172:-	0.426	0.659681	0.656534	0.63	0.83
YIPF1;SE:chr1:54354659-54354917:54355136-54355386:-	0.091	0.385884	0.388742	0.281	0.62
ZDHHC16;SE:chr10:99206110-99210114:99210293-99211428:+	0	0.0820991	0.0517516	0.079	0.16
ZDHHC16;SE:chr10:99213420-99213556:99213603-99214471:+	0.563	0.708115	0.660434	0.56	0.69
ZMYND8;SE:chr20:45839542-45841287:45841370-45848909:-	0.08	0.475362	0.360614	0.366	0.36
