# Supplementary material for: Leveraging transcript quantification for fast computation of alternative splicing profiles
Source: RNA. 2015 Sep;21(9):1521–31. doi: 10.1261/rna.051557.115 (PMC4536314; doi:10.1261/rna.051557.115)
Supplement: Supplemental Material [file supp_051557.115_supp_data_3.xls]

## Sheet: ESRP1
Event	Ψ
	RT_PCR	Sailfish + SUPPA	MATS	MISO	RSEM+SUPPA
ENSG00000011021;SE:chr1:11888276-11888515:11888681-11889253:+	0.08	0.205599	0.143	0.37	0.115942
ENSG00000011304;SE:chr19:805187-805513:805569-806408:+	0	0.431463	0.462	0.42	0.108983
ENSG00000029363;SE:chr6:136582615-136588167:136588313-136589300:-	0.518	0.462065	0.639	0.78	0.486515
ENSG00000042445;SE:chr2:85578144-85578803:85578985-85581459:-	0.598	0.89333	0.585	0.72	0.839513
ENSG00000042753;SE:chr19:47342056-47342722:47342835-47349250:-	0.0094	0.927684	0.988	0.99	0.983403
ENSG00000058799;SE:chr1:54354659-54354917:54355136-54355386:-	0.171	0.63478	0.626	0.86	0.60241
ENSG00000074621;SE:chr15:65918308-65930466:65930519-65931933:+	0.243	0.127736	0.14	0.21	0.260504
ENSG00000076321;SE:chr1:173684217-173684662:173684793-173685142:+	0.283	0.254625	0.784	0.84	0.365145
ENSG00000076944;SE:chr19:7707934-7708051:7708131-7709500:+	0.797	0.86812	0.621	0.75	0.847785
ENSG00000076984;SE:chr19:7968953-7970693:7970740-7974640:+	0.414	0.10601	0.15	0.16	0.0807854
ENSG00000084234;SE:chr11:129992408-129993507:129993674-129996595:+	0.621	0.73929	0.748	0.79	0.767573
ENSG00000089597;SE:chr11:62400986-62401782:62401847-62402293:-	0.08	0.17431	0.137	0.16	0.281192
ENSG00000100294;SE:chr22:43529492-43533087:43533304-43537168:-	0.379	0.324814	0.755	0.92	0.364386
ENSG00000100359;SE:chr22:40796817-40797597:40797679-40798143:+	0.385	0.782573	0.564	0.69	0.725063
ENSG00000101040;SE:chr20:45839542-45841287:45841370-45848909:-	0.333	0.211665	0.885	0.89	0.247436
ENSG00000101150;SE:chr20:62505169-62507169:62507228-62514072:+	0.625	0.958291	0.912	0.94	0.923904
ENSG00000103145;SE:chr16:3073362-3073475:3073531-3073848:-	0.385	0.0661278	0.3	0.36	0.0862491
ENSG00000103335;SE:chr16:88783619-88783945:88784023-88785982:-	0.231	0.547096	0.399	0.45	0.510603
ENSG00000106028;SE:chr7:141438990-141441549:141441592-141441969:+	0.027	0.228214	0.196	0.28	0.177012
ENSG00000106397;SE:chr7:100855655-100855811:100855936-100856123:-	0.795	0.736429	0.813	0.92	0.783382
ENSG00000106636;SE:chr7:44250723-44251153:44251203-44251846:+	0.082	0.145483	0.237	0.24	0.160766
ENSG00000108312;SE:chr17:42289374-42289712:42289822-42290187:-	0.17	0.371421	0.347	0.45	0.341508
ENSG00000110274;SE:chr11:117252584-117253512:117253658-117257919:+	0.288	0.947115	0.556	0.56	0.916076
ENSG00000110719;SE:chr11:67817721-67817954:67818131-67818208:+	0.114	0.548714	0.273	0.43	0.514895
ENSG00000111674;SE:chr12:7030945-7031219:7031327-7031507:+	0.667	0.847291	0.679	0.78	0.812978
ENSG00000112118;SE:chr6:52129584-52130033:52130183-52130873:-	0	0.143312	0.036	0.04	0.124625
ENSG00000114395;SE:chr3:50388991-50389440:50389477-50390672:+	0.307	0.945007	0.458	0.45	0.85804
ENSG00000116604;SE:chr1:156445029-156446286:156446306-156446804:-	0.571	0.44805	0.659	0.73	0.449939
ENSG00000116688;SE:chr1:12042171-12042580:12042647-12049222:+	0.05	0.0671126	0.247	0.31	0.0944871
ENSG00000116791;SE:chr1:75180314-75184893:75185056-75188802:-	0.88	0.987442	0.967	0.97	0.974359
ENSG00000117448;SE:chr1:46033849-46034157:46034356-46034599:+	0.407	0.724143	0.835	0.94	0.744685
ENSG00000118705;SE:chr20:35865112-35866805:35866852-35869706:+	0	0.204618	0.036	0.05	0.0722669
ENSG00000123130;SE:chrX:23751334-23752458:23752484-23754036:-	0.479	0.0877472	0.077	0.3	0.09878
ENSG00000125744;SE:chr19:45991775-45991895:45991964-45992106:-	0.63	0.712591	0.257	0.38	0.734962
ENSG00000127616;SE:chr19:11145808-11150134:11150229-11151974:+	0.081	0.16786	0.459	0.25	0.121471
ENSG00000129255;SE:chr17:7490095-7490217:7490335-7490479:+	0.411	0.768294	0.287	0.4	0.679015
ENSG00000130703;SE:chr20:60861767-60864263:60864386-60866759:+	1	0.71804	0.986	0.98	0.772727
ENSG00000130958;SE:chr9:99083623-99084280:99084362-99086373:-	0.731	0.590582	0.72	0.72	0.626822
ENSG00000135506;SE:chr12:58112965-58113882:58114046-58114189:+	0.015	0.0769233	0.026	0.08	0.0704741
ENSG00000136068;SE:chr3:58116635-58117654:58117746-58118535:+	0.086	0.0156703	0.142	0.21	0.0231981
ENSG00000136810;SE:chr9:113007123-113013100:113013159-113013638:-	1	0.995524	0.998	1	0.989418
ENSG00000137210;SE:chr6:10751467-10755375:10755465-10770310:+	0.566	0.493355	0.974	0.98	0.152212
ENSG00000137819;SE:chr15:69629840-69652305:69652470-69672222:+	0.453	0.0901108	0.938	0.94	0.132159
ENSG00000137965;SE:chr1:79125168-79128389:79128563-79129450:+	0.083	0.0138884	0.219	0.36	0.0412541
ENSG00000140750;SE:chr16:24946960-24950685:24950918-24953308:-	0.031	0.0934348	0.088	0.12	0.0839329
ENSG00000141349;SE:chr17:42152138-42152337:42152455-42152678:+	0.256	0.409278	0.286	0.45	0.388583
ENSG00000141391;SE:chr18:12408006-12420324:12420492-12421539:+	0.157	0.289104	0.091	0.23	0.329513
ENSG00000142949;SE:chr1:44064584-44067742:44067768-44069087:+	0.438	0.679204	0.639	0.62	0.642162
ENSG00000144559;SE:chr3:11885685-11886365:11886570-11887976:-	0.05	0.0402323	0.054	0.09	0.050821
ENSG00000148842;SE:chr10:104828479-104831531:104831596-104835843:+	0.34	0.303753	0.079	0.14	0.0947368
ENSG00000149582;SE:chr11:118403922-118404135:118404266-118404572:+	0.293	0.31478	0.307	0.38	0.319706
ENSG00000152601;SE:chr3:152163328-152164493:152164546-152165409:+	0.564	0.461292	0.89	0.87	0.526961
ENSG00000156711;SE:chr6:36103638-36103796:36103825-36104261:+	0.976	0.33477	0.726	0.69	0.404632
ENSG00000157193;SE:chr1:53737018-53738276:53738314-53741303:-	0.281	0.0622377	0.051	0.07	0.0429185
ENSG00000157916;SE:chr1:2328659-2330854:2330953-2332296:+	1	0.589691	0.858	0.91	0.605904
ENSG00000160310;SE:chr21:48055675-48056351:48056459-48056808:+	0.33	0.064825	0.319	0.49	0.0716199
ENSG00000160679;SE:chr1:153614905-153615703:153615840-153617540:+	0.551	0.407913	0.519	0.56	0.441395
ENSG00000161647;SE:chr17:41893447-41894045:41894065-41895414:-	0.82	0.951221	1	0.97	0.915651
ENSG00000161791;SE:chr12:50050973-50052225:50052377-50055749:-	0.504	0.966633	0.926	0.95	0.908088
ENSG00000164088;SE:chr3:52280828-52280990:52281244-52281698:+	0.049	0.362156	0.489	0.71	0.325653
ENSG00000164144;SE:chr4:153784866-153791905:153792000-153793604:+	0.45	0.828611	0.829	0.88	0.878661
ENSG00000164465;SE:chr6:117862188-117864287:117864374-117865691:+	0.485	0.750188	0.293	0.39	0.695793
ENSG00000165689;SE:chr9:139302390-139303451:139303519-139304780:-	0.204	0.00860461	0.147	0.19	0.0222315
ENSG00000165916;SE:chr11:47445734-47445980:47446042-47446158:-	0.956	0.976194	0.911	0.92	0.958781
ENSG00000166908;SE:chr12:57992994-57993183:57993221-57994107:+	0.432	0.919358	0.263	0.28	0.833815
ENSG00000167085;SE:chr17:47490653-47491604:47491695-47492197:-	0.016	0.491073	0.123	0.32	0.311817
ENSG00000167695;SE:chr17:636421-643745:643840-644541:+	0.535	0.826118	0.797	0.7	0.549383
ENSG00000168010;SE:chr11:72534006-72535105:72535167-72535779:+	0.517	0.445824	0.731	0.66	0.519802
ENSG00000168884;SE:chr4:2746233-2746424:2746672-2747173:-	0.803	0.883699	0.975	0.99	0.962199
ENSG00000169084;SE:chrX:2209644-2326786:2326854-2343238:-	0.86	0.628165	0.966	0.97	0.659026
ENSG00000169682;SE:chr16:28992936-28993222:28993377-28993677:+	0.361	0.178302	0.246	0.34	0.17016
ENSG00000169919;SE:chr7:65439691-65439906:65440058-65441002:-	0.212	0.215739	0.25	0.33	0.169946
ENSG00000171204;SE:chr11:85340306-85342189:85342360-85342731:+	0.305	1	0.981	0.99	0.735
ENSG00000171307;SE:chr10:99213420-99213556:99213603-99214471:+	0.824	0.708568	0.848	0.91	0.761853
ENSG00000173210;SE:chr5:148619451-148622054:148622101-148624444:+	0.087	0.447597	0.135	0.17	0.391304
ENSG00000173264;SE:chr11:64055418-64055537:64055686-64055812:+	0.392	0.567335	0.509	0.6	0.531763
ENSG00000174851;SE:chr11:66052437-66052852:66053007-66053172:-	0.134	0.132744	0.14	0.23	0.135387
ENSG00000184371;SE:chr1:110464616-110465788:110466333-110466682:+	0.113	0	0.225	0.71	0.0183206
ENSG00000185619;SE:chr4:724899-726189:726287-727461:+	0.245	0.13524	0.553	0.63	0.124567
ENSG00000188706;SE:chrX:128947701-128948634:128948771-128957655:-	0.785	0.915935	0.679	0.91	0.887386
ENSG00000189077;SE:chr7:75616746-75616856:75616920-75617036:-	0.171	0.414536	0.086	0.12	0.347896
ENSG00000196154;SE:chr1:153517285-153517946:153517994-153518229:-	0.08	0.060891	0.006	0.01	0.029006
ENSG00000196411;SE:chr7:100401212-100402788:100402943-100403123:-	0.673	0.492124	0.724	0.7	0.541194
ENSG00000196498;SE:chr12:124810916-124811955:124812179-124815391:-	0.459	0.650201	0.863	0.94	0.654896
ENSG00000196924;SE:chrX:153583440-153585619:153585642-153585802:-	0.4	0.238347	0.527	0.41	0.206379
ENSG00000198561;SE:chr11:57582972-57583387:57583473-57583769:+	0.122	0.270164	0.302	0.3	0.305727
ENSG00000203485;SE:chr14:105181193-105181621:105181677-105185132:+	0.92	0.942818	0.987	0.98	0.866053
ENSG00000204387;SE:chr6:31803228-31804072:31804294-31805013:+	0.216	0.0476229	0.458	0.43	0.0123664
ENSG00000217555;SE:chr16:66592251-66597025:66597120-66599789:+	0.803	0.676054	0.74	0.84	0.645813
ENSG00000223501;SE:chr6:33237596-33237776:33237828-33237976:-	0.858	1	0.761	0.85	0.971931
ENSG00000241468;SE:chr7:99055978-99056770:99056886-99057709:-	0.872	0.760575	0.82	0.92	0.722253

## Sheet: EV
Event	Ψ
	RT_PCR	Sailfish + SUPPA	RSEM+SUPPA	MATS	MISO
ENSG00000011021;SE:chr1:11888276-11888515:11888681-11889253:+	0.163	0.782886	0.655889	0.667	0.78
ENSG00000011304;SE:chr19:805187-805513:805569-806408:+	0.105	0.46298	0.144779	0.573	0.49
ENSG00000029363;SE:chr6:136582615-136588167:136588313-136589300:-	0.514	0.53934	0.556962	0.763	0.88
ENSG00000042445;SE:chr2:85578144-85578803:85578985-85581459:-	0.916	0.996098	0.99549	0.992	0.99
ENSG00000042753;SE:chr19:47342056-47342722:47342835-47349250:-	0.01	0.789773	0.952305	0.974	0.99
ENSG00000058799;SE:chr1:54354659-54354917:54355136-54355386:-	0.091	0.394614	0.366914	0.31	0.65
ENSG00000074621;SE:chr15:65918308-65930466:65930519-65931933:+	0.203	0.651233	0.666667	0.764	0.67
ENSG00000076944;SE:chr19:7707934-7708051:7708131-7709500:+	0.87	0.921854	0.920601	0.83	0.9
ENSG00000076984;SE:chr19:7968953-7970693:7970740-7974640:+	0.76	0.610194	0.527397	0.675	0.74
ENSG00000084234;SE:chr11:129992408-129993507:129993674-129996595:+	0.106	0.618472	0.538681	0.163	0.19
ENSG00000089597;SE:chr11:62400986-62401782:62401847-62402293:-	0.16	0.0941173	0.154718	0.043	0.05
ENSG00000100294;SE:chr22:43529492-43533087:43533304-43537168:-	0.177	0.345793	0.366293	0.57	0.83
ENSG00000100359;SE:chr22:40796817-40797597:40797679-40798143:+	0.244	0.67168	0.631448	0.331	0.45
ENSG00000101040;SE:chr20:45839542-45841287:45841370-45848909:-	0.08	0.116669	0.121012	0.366	0.35
ENSG00000101150;SE:chr20:62505169-62507169:62507228-62514072:+	0.476	0.821587	0.74235	0.727	0.8
ENSG00000103145;SE:chr16:3073362-3073475:3073531-3073848:-	0.502	0.106211	0.151193	0.609	0.65
ENSG00000103335;SE:chr16:88783619-88783945:88784023-88785982:-	0.115	0.258842	0.261698	0.093	0.1
ENSG00000106028;SE:chr7:141438990-141441549:141441592-141441969:+	0	0.0123378	0.0346373	0.018	0.03
ENSG00000106397;SE:chr7:100855655-100855811:100855936-100856123:-	0.922	0.697685	0.761936	0.979	0.99
ENSG00000106636;SE:chr7:44250723-44251153:44251203-44251846:+	0.058	0.20053	0.171644	0.09	0.11
ENSG00000108312;SE:chr17:42289374-42289712:42289822-42290187:-	0.22	0.588068	0.538806	0.517	0.58
ENSG00000110274;SE:chr11:117252584-117253512:117253658-117257919:+	0.181	0.943438	0.90725	0.2	0.29
ENSG00000110719;SE:chr11:67817721-67817954:67818131-67818208:+	0.707	0.713267	1	1	0.99
ENSG00000111674;SE:chr12:7030945-7031219:7031327-7031507:+	1	0.879332	0.976238	0.994	0.99
ENSG00000112118;SE:chr6:52129584-52130033:52130183-52130873:-	0	0.137894	0.119836	0.029	0.03
ENSG00000114395;SE:chr3:50388991-50389440:50389477-50390672:+	0.428	0.969973	0.924424	0.69	0.65
ENSG00000116604;SE:chr1:156445029-156446286:156446306-156446804:-	0.035	0.244758	0.267389	0	0.04
ENSG00000116688;SE:chr1:12042171-12042580:12042647-12049222:+	0	0.0119454	0.0169258	0.014	0.02
ENSG00000116791;SE:chr1:75180314-75184893:75185056-75188802:-	0.9	0.980495	0.976105	0.947	0.96
ENSG00000117448;SE:chr1:46033849-46034157:46034356-46034599:+	0.245	0.598231	0.536959	0.656	0.83
ENSG00000118705;SE:chr20:35865112-35866805:35866852-35869706:+	0	0.249523	0.113188	0.056	0.06
ENSG00000123130;SE:chrX:23751334-23752458:23752484-23754036:-	0.721	0.159124	0.187469	0.638	0.9
ENSG00000125744;SE:chr19:45991775-45991895:45991964-45992106:-	0.932	1	1	1	0.98
ENSG00000127616;SE:chr19:11145808-11150134:11150229-11151974:+	0.021	0.0509515	0.0343836	0.2	0.07
ENSG00000129255;SE:chr17:7490095-7490217:7490335-7490479:+	0.896	0.993927	0.978559	0.992	1
ENSG00000130703;SE:chr20:60861767-60864263:60864386-60866759:+	1	0.727164	0.775524	0.97	0.96
ENSG00000130958;SE:chr9:99083623-99084280:99084362-99086373:-	0.97	0.786468	0.87239	0.956	0.95
ENSG00000135506;SE:chr12:58112965-58113882:58114046-58114189:+	0.047	0.261772	0.216659	0.182	0.3
ENSG00000136068;SE:chr3:58116635-58117654:58117746-58118535:+	0.33	0.0530848	0.0776257	0.409	0.51
ENSG00000136810;SE:chr9:113007123-113013100:113013159-113013638:-	1	0.998086	0.981568	0.999	1
ENSG00000137210;SE:chr6:10751467-10755375:10755465-10770310:+	0.6	0.81161	0.434572	0.979	0.98
ENSG00000137819;SE:chr15:69629840-69652305:69652470-69672222:+	0.324	0.643675	0.636729	0.628	0.83
ENSG00000137965;SE:chr1:79125168-79128389:79128563-79129450:+	0.45	0.410831	0.326829	0.66	0.74
ENSG00000140750;SE:chr16:24946960-24950685:24950918-24953308:-	0.631	0.719767	0.793571	0.878	0.85
ENSG00000141349;SE:chr17:42152138-42152337:42152455-42152678:+	0.506	0.552743	0.534804	0.83	0.9
ENSG00000141391;SE:chr18:12408006-12420324:12420492-12421539:+	0	0.199262	0.296	1	0.79
ENSG00000142949;SE:chr1:44064584-44067742:44067768-44069087:+	0.168	0.602272	0.515142	0.011	0.03
ENSG00000144559;SE:chr3:11885685-11886365:11886570-11887976:-	0	0.0767588	0.0875217	0.111	0.23
ENSG00000148842;SE:chr10:104828479-104831531:104831596-104835843:+	0.29	0.321502	0.129167	0.205	0.31
ENSG00000149582;SE:chr11:118403922-118404135:118404266-118404572:+	0.594	0.619199	0.636294	1	0.8
ENSG00000152601;SE:chr3:152163328-152164493:152164546-152165409:+	0.118	0.269288	0.220884	0.188	0.2
ENSG00000156711;SE:chr6:36103638-36103796:36103825-36104261:+	0.98	0.43264	0.596624	0.949	0.92
ENSG00000157193;SE:chr1:53737018-53738276:53738314-53741303:-	0.889	0.341336	0.319809	0.88	0.78
ENSG00000157916;SE:chr1:2328659-2330854:2330953-2332296:+	1	0.630373	0.665058	0.984	0.99
ENSG00000160310;SE:chr21:48055675-48056351:48056459-48056808:+	0.356	0.126222	0.15326	0.668	0.81
ENSG00000160679;SE:chr1:153614905-153615703:153615840-153617540:+	0.926	0.645309	0.743833	0.979	0.98
ENSG00000161647;SE:chr17:41893447-41894045:41894065-41895414:-	0	0.128021	0.100806	0	0.55
ENSG00000161791;SE:chr12:50050973-50052225:50052377-50055749:-	0.218	0.830344	0.826711	0.44	0.72
ENSG00000164088;SE:chr3:52280828-52280990:52281244-52281698:+	0.086	0.501797	0.529617	0.897	0.94
ENSG00000164144;SE:chr4:153784866-153791905:153792000-153793604:+	0.279	0.720467	0.677844	0.19	0.28
ENSG00000164465;SE:chr6:117862188-117864287:117864374-117865691:+	0.803	0.823096	0.812987	0.713	0.79
ENSG00000165689;SE:chr9:139302390-139303451:139303519-139304780:-	0.191	0.00974781	0.0196661	0.197	0.27
ENSG00000165916;SE:chr11:47445734-47445980:47446042-47446158:-	0.996	0.998859	0.988439	0.998	1
ENSG00000166908;SE:chr12:57992994-57993183:57993221-57994107:+	0.701	0.969884	0.93574	0.785	0.8
ENSG00000167085;SE:chr17:47490653-47491604:47491695-47492197:-	0	0.52931	0.342817	0.064	0.18
ENSG00000167695;SE:chr17:636421-643745:643840-644541:+	0.682	0.980858	0.893082	0.932	0.91
ENSG00000168010;SE:chr11:72534006-72535105:72535167-72535779:+	1	0.366399	0.478149	1	0.83
ENSG00000168884;SE:chr4:2746233-2746424:2746672-2747173:-	0.633	0.89622	0.930652	0.934	0.97
ENSG00000169084;SE:chrX:2209644-2326786:2326854-2343238:-	0.51	0.544429	0.614489	0.945	0.96
ENSG00000169682;SE:chr16:28992936-28993222:28993377-28993677:+	0.752	0.778047	0.75673	0.754	0.84
ENSG00000169919;SE:chr7:65439691-65439906:65440058-65441002:-	0.317	0.446209	0.409304	0.574	0.63
ENSG00000171204;SE:chr11:85340306-85342189:85342360-85342731:+	0.366	0.403655	0.253219	0.966	0.99
ENSG00000171307;SE:chr10:99213420-99213556:99213603-99214471:+	0.563	0.653294	0.656218	0.56	0.69
ENSG00000173210;SE:chr5:148619451-148622054:148622101-148624444:+	0	0.500122	0.51145	0.439	0.44
ENSG00000173264;SE:chr11:64055418-64055537:64055686-64055812:+	0.555	0.672563	0.655609	0.786	0.77
ENSG00000174851;SE:chr11:66052437-66052852:66053007-66053172:-	0.426	0.550226	0.611408	0.633	0.8
ENSG00000184371;SE:chr1:110464616-110465788:110466333-110466682:+	0.19	0.0434885	0.230769	0.862	0.96
ENSG00000185619;SE:chr4:724899-726189:726287-727461:+	0	0.109172	0.129743	0.283	0.38
ENSG00000188706;SE:chrX:128947701-128948634:128948771-128957655:-	0.926	1	1	1	0.99
ENSG00000189077;SE:chr7:75616746-75616856:75616920-75617036:-	0.558	0.651293	0.72038	0.84	0.85
ENSG00000196154;SE:chr1:153517285-153517946:153517994-153518229:-	0	0.424816	0.328865	0.098	0.14
ENSG00000196411;SE:chr7:100401212-100402788:100402943-100403123:-	0.953	0.455898	0.541187	0.966	0.94
ENSG00000196498;SE:chr12:124810916-124811955:124812179-124815391:-	0.167	0.602281	0.589826	0.557	0.8
ENSG00000196924;SE:chrX:153583440-153585619:153585642-153585802:-	0.794	0.31702	0.323966	0.933	0.86
ENSG00000198561;SE:chr11:57582972-57583387:57583473-57583769:+	0.007	0.0123732	0.0199882	0	0.02
ENSG00000203485;SE:chr14:105181193-105181621:105181677-105185132:+	0.759	0.707118	0.689112	0.644	0.67
ENSG00000204387;SE:chr6:31803228-31804072:31804294-31805013:+	0.067	0.0345893	0.0189467	0.156	0.22
ENSG00000204576;SE:chr6:30525989-30529105:30529285-30529611:+	0	0.730898	0.6848	0.324	0.65
ENSG00000217555;SE:chr16:66592251-66597025:66597120-66599789:+	0.89	0.902569	0.879584	0.93	0.96
ENSG00000223501;SE:chr6:33237596-33237776:33237828-33237976:-	0.935	1	0.993165	0.971	0.98
ENSG00000241468;SE:chr7:99055978-99056770:99056886-99057709:-	0.884	0.835291	0.78108	0.895	0.96
